# Supplementary material for: Connexin26 mediates CO2-dependent regulation of breathing via glial cells of the medulla oblongata
Source: Commun Biol. 2020 Sep 21;3:521. doi: 10.1038/s42003-020-01248-x (PMC7505967; doi:10.1038/s42003-020-01248-x)
Supplement: Supplementary file 3 — Supplementary Data 1 [file 42003_2020_1248_MOESM3_ESM.xlsx]

## Sheet: FRET efficiency
Cx26WT + Cx26WT	Cx26WT + Cx26DN	Cx26WT + Cx43WT	Unbleached ROIs
15.9021	42.77	8.1726	1.36818
8.68907	31.1632	6.38789	-1.17633
30.5284	21.2718	0.424053	2.03155
29.9993	20.6799	-1.08013	2.97675
25.2653	32.3357	5.70008	-0.169597
20.6948	29.7352	9.17823	-0.569722
27.7359	29.7861	7.94101	3.57372
30.4225	26.2747	4.00187	0.369057
17.9582	31.7288	5.77992	0.0054
14.1759	22.1743	10.136	1.92181
19.1419	30.7462	14.4893	-2.96008
35.946	30.3269	8.02666	-0.865529
11.7361	23.2835	12.7227	5.87006
27.7851	25.4016	11.3567	-3.00294
42.9876	25.8545	8.02545	-1.12117
28.9575	18.5221	8.38315	1.18942
22.9215	16.2587	3.61694	2.96702
17.2217	23.3342	4.6101	-0.625825
14.299	25.4968	0.814258	0.595949
15.0964	22.4711	0.140156	4.57488
6.92195	26.3268	-1.82393	5.46626
19.6311	27.0566	-4.69001	2.88876
16.564	31.0985	4.87119	3.34842
29.1428	17.2623	0.684858	-0.816562
3.07772	21.0464	3.67277	-0.202664
13.1106	21.5432	8.3677	-1.59682
43.3029	23.4213	3.49803	2.69817
46.3957	21.5459	2.10093	5.11581
34.2451	8.16798	7.19619	2.93517
24.5293	18.6586	10.7493	-5.29971
35.1794	18.1022	13.1224	-2.24016
18.2449	13.4488	7.92636	1.72933
29.6989	13.2324	4.20187	0.917799
30.6265	21.5926	3.90303	-0.473944
32.6844	18.1834	0.612542
26.2037	20.9509	-0.847982
44.2742	16.6117	5.56355
31.6666	15.0652	5.66293
31.4511	34.79	3.0916
11.9216	27.2288	2.46197
16.532	24.1088	2.36475
39.2356	28.6892	2.55911
20.7792	27.1488	16.1277
34.8217	34.5532	14.4576
35.9858	22.0836	4.79354
33.8255	34.0239	-7.20544
27.6742	21.6461	12.8034
27.5875	43.4567	9.55883
20.3903	31.4227	10.1893
25.029	27.2621	11.8463
26.251	30.243	13.027
25.7092	11.3834	10.9573
21.3216	14.4416	11.2744
4.33867	27.6294	17.5131
11.3087	27.6524	10.1194
25.1909	15.7373	15.3076
10.4877	24.0917	11.9722
23.4097	12.8381	9.11124
22.4418	11.7137	8.2752
30.1407	22.6265	14.5613
25.0766	13.6224	17.7579
17.3864	17.665	7.31152
31.0599	39.5724	2.71356
21.2909	19.2921	4.449
16.6119	19.6483	5.57359
17.3176	10.626	5.38129
12.802	20.9294	6.66729
18.6185	16.1617	3.29481
22.0371	25.5337	6.51522
11.9734	11.8571	0.199888
20.4055	8.06092	6.88404
18.2643	9.89084	3.22279
31.5337	11.8859	9.52564
22.3939	19.3852	8.76859
30.7024		14.2091
33.2098		7.96006
28.6529		3.14327
25.5794		2.60376
11.6297		2.68851
30.1615		9.81556
29.4626		10.6394
25.5316		12.3092
15.5273		4.09542
16.3096		4.32386
10.3531
7.23655
16.3586
23.4761
11.7932
47.7269
44.1194
35.5343
31.6491
42.3558
24.2602

## Sheet: Bleaching efficiency
Cx26WT + Cx26WT	Cx26WT + Cx26DN	Cx26WT + Cx43WT	Unbleached ROIs
80.7744	79.3646	79.0538	-1.34437
81.6778	80.0042	80.1737	4.4255
77.6376	83.5466	71.7164	7.09497
76.5464	85.2569	67.8897	7.24957
74.8018	76.3873	82.8703	2.05685
73.1183	70.0337	80.8359	13.8431
73.442	69.6658	81.9106	3.27649
85.6738	69.1788	83.306	9.66007
86.6249	77.4077	79.3148	15.3296
86.3802	77.0526	86.3062	7.71988
86.6393	81.8385	86.3611	7.86691
83.3678	75.1256	81.9783	14.8392
83.9691	71.875	83.8027	8.94153
84.6234	76.6011	82.4142	13.9028
84.2212	78.2311	83.039	10.2321
82.6773	78.7299	81.8871	15.3787
79.9797	77.0122	78.0524	13.0359
81.0972	82.9687	82.3832	16.0642
76.2575	78.0336	79.6386	15.8612
79.9136	84.5614	76.1208	19.1784
81.2651	79.0265	76.1315	6.00119
83.5411	74.6761	81.3416	9.52407
87.6776	80.1819	78.9497	9.70124
82.5853	83.3279	80.0555	3.26597
82.1436	84.7534	76.7523	3.03366
81.8487	80.2101	72.4296	16.2114
86.8824	82.5144	81.6639	15.0718
85.4732	80.2575	80.5418	-5.46957
80.2623	85.514	81.4711	3.67346
78.9503	84.0079	79.5078	13.5021
82.3501	82.4369	77.8072	21.2097
86.0083	78.6048	79.6097	7.89268
81.9277	74.9115	83.2858	11.1271
81.9065	83.9782	76.5351	14.2213
81.3593	82.1787	76.7111
79.8311	82.6668	83.163
79.8145	82.6565	74.9005
73.6638	80.6632	73.2461
77.8568	66.1531	80.869
72.2545	75.5872	79.8987
81.303	78.6418	84.5161
84.6139	76.3074	79.838
81.7045	69.3018	79.2829
85.7611	75.9083	78.7787
83.3404	75.1895	74.695
84.1996	74.3181	74.2319
81.5145	71.4703	79.6144
74.9149	71.7961	80.8196
74.8468	80.1669	81.3569
77.5193	70.3117	81.9464
76.6534	79.193	81.2685
81.1717	77.9369	76.2152
86.8288	79.073	83.6807
85.9783	77.7081	75.4428
83.6586	81.9014	81.5357
87.3119	83.2998	79.4066
82.9842	82.006	79.183
85.5779	84.1383	77.4883
86.8915	79.9499	78.5369
84.8224	77.4109	78.1927
86.0361	79.8961	72.7334
82.0052	83.3522	69.2987
83.5897	76.4028	75.8063
85.029	78.9464	70.4199
81.2195	79.9705	77.4573
84.6541	88.5905	77.4891
84.0787	78.12	74.107
84.3526	76.4416	76.1268
83.6473	72.7096	77.2935
81.2084	74.1074	73.8324
83.5813	86.6933	77.7178
79.2847	86.2388	78.5204
83.2773	81.676	78.0879
83.5929	84.0398	79.5104
82.4251		80.49
84.6581		74.4278
82.6218		78.6441
83.3761		73.7681
82.2853		72.0754
84.6668		76.0812
78.1292		71.4725
78.8302		75.426
73.3649		81.7421
63.1928		80.6731
67.504
68.2969
72.9127
83.5146
84.8084
81.2791
80.2319
79.7633
82.0741
83.4157
76.8423
