# Supplementary material for: Connexin26 mediates CO2-dependent regulation of breathing via glial cells of the medulla oblongata
Source: Commun Biol. 2020 Sep 21;3:521. doi: 10.1038/s42003-020-01248-x (PMC7505967; doi:10.1038/s42003-020-01248-x)
Supplement: Supplementary file 4 — Supplementary Data 2 [file 42003_2020_1248_MOESM4_ESM.xlsx]

## Sheet: dnCx26 HeLa
4 days			5 days			6 days
WT	DN	DN Zero Ca2+	WT	DN	DN Zero Ca2+	WT	DN	DN Zero Ca2+
683	843.2	1470.6	1936.8	1178.3	730.2	1936.8	-450.7	737.5
345.6	1515	1568.6	1646.5	436.3	917	1646.5	657	2184.4
815.2	491.7	607.7	373.1	689.9	510.9	373.1	-107.5	808
744.1	489.6	554.8	1346.6	756.7	1206.4	1346.6	31.8	655.4
357.6	632	984.5	1122.9	458.6	1145.1	1122.9	178.7	725
717.2	1900.5	1961	172.4	960.7	2377.9	172.4	-349.2	443.2
1014.3	790.7		174.6	-71.5	669.8	174.6	11.8	378.7
1663.5			1082.4			1082.4
