# Supplementary material for: Connexin26 mediates CO2-dependent regulation of breathing via glial cells of the medulla oblongata
Source: Commun Biol. 2020 Sep 21;3:521. doi: 10.1038/s42003-020-01248-x (PMC7505967; doi:10.1038/s42003-020-01248-x)
Supplement: Supplementary file 5 — Supplementary Data 3 [file 42003_2020_1248_MOESM5_ESM.xlsx]

## Sheet: Wk0 Freq
	WT	WT	WT	WT	WT	WT	WT	WT	WT	WT	WT	WT	DN	DN	DN	DN	DN	DN	DN	DN	DN	DN	DN	DN
0	101.4	108.6	164.4	103.2	121.8	105.6	96	132.6	126.6	124.8	92.4	112.8	122.4	133.8	100.2	174.6	152.4	126	89.4	105	96	107.4	97.2	143.4
0.03	187.2	155.4	230.4	206.4	195	178.8	175.8	258	190.2	187.8	217.8	154.8	150.6	188.4	192.6	222.6	210.6	259.8	136.8	168	135.6	186	134.4	143.4
0.06	241.8	256.8	279.6	266.4	276	325.2	312	316.8	285	312.6	276.6	238.8	265.8	267	285.6	286.2	290.4	357	213	231	191.4	271.8	276.6	226.2
0.09	312	280.2	288	309.6	316.2	341.4	312	316.8	285	320.4	293.4	301.8	316.2	314.4	300	318	319.2	332.4	304.2	343.2	303	293.4	298.8	264

## Sheet: Wk0 VT
	WT	WT	WT	WT	WT	WT	WT	WT	WT	WT	WT	WT	DN	DN	DN	DN	DN	DN	DN	DN	DN	DN	DN	DN
0	0.560748	0.421989	0.577103	0.493255	0.458818	0.525238	0.497264	0.555322	0.640375	0.62256	0.557558	0.605293	0.515353	0.458272	0.460988	0.613047	0.562599	0.669454	0.746061	0.557651	0.545279	0.598335	0.662484	0.829441
0.03	1.04718	0.624544	1.03786	0.730017	0.841167	0.763982	0.899093	1.1316	1.24271	0.988772	0.847059	0.822189	0.638867	0.813561	0.771653	0.814277	0.755858	0.805154	0.889747	0.950941	0.697957	0.997226	0.694539	0.938881
0.06	1.67549	1.24065	1.49861	1.13942	1.13175	1.05048	1.63745	1.80218	2.11134	1.85199	1.31348	1.372	1.24792	1.09676	1.22763	1.09038	1.10372	1.19868	1.7187	1.47337	1.19416	2.1806	1.40511	1.62432
0.09	3.18883	1.28285	1.95936	1.63761	1.39685	1.38472	2.17992	2.59849	2.64393	2.44839	1.74237	2.0126	1.44384	1.53444	1.42305	1.4086	1.47306	1.63293	2.37082	2.0545	2.30108	2.61938	1.85389	1.76256

## Sheet: Wk0 VE
	WT	WT	WT	WT	WT	WT	WT	WT	WT	WT	WT	WT	DN	DN	DN	DN	DN	DN	DN	DN	DN	DN	DN	DN
0	56.8599	45.828	94.8758	50.9039	55.8841	55.4651	47.7373	73.6356	81.0715	77.6955	51.5184	68.277	63.0792	61.3167	46.191	107.038	85.7401	84.3512	66.6978	58.5533	52.3468	64.2612	64.3934	118.942
0.03	196.032	97.0541	239.122	150.676	164.028	136.6	158.06	291.952	236.363	185.691	184.489	127.275	96.2134	153.275	148.62	181.258	159.184	209.179	121.717	159.758	94.643	185.484	93.3461	134.636
0.06	405.133	318.598	419.011	303.541	312.364	341.615	510.886	570.929	601.731	578.931	363.308	327.633	331.697	292.836	350.611	312.067	320.522	427.931	366.084	340.349	228.562	592.687	388.653	367.422
0.09	994.916	359.454	564.295	507.003	441.683	472.743	680.136	823.2	753.519	784.463	511.211	607.402	456.542	482.427	426.915	447.936	470.202	542.784	721.202	705.105	697.226	768.526	553.941	465.316

## Sheet: Wk2 Freq
	WT	WT	WT	WT	WT	WT	WT	WT	WT	WT	WT	WT	DN	DN	DN	DN	DN	DN	DN	DN	DN	DN	DN	DN
0	105	102.6	96	117.6	100.8	113.4	124.2	136.8	141.6	112.2	116.4	87	106.8	100.8	114.6	112.2	88.8	113.4	96	142.2	138.6	129	136.8	106.8
0.03	168	168	170.4	183.6	162.6	136.2	175.2	208.8	223.8	187.2	163.2	159.6	168	147	160.2	160.8	184.8	191.4	140.4	196.8	177	165	158.4	190.8
0.06	329.4	285	281.4	315.6	217.2	334.8	292.2	334.2	298.2	284.4	163.2	246.6	259.8	274.8	221.4	297	243.6	290.4	237	312	276.6	286.8	208.8	274.2
0.09	350.4	351	303.6	330	333.6	340.2	313.8	325.8	313.2	321.6	304.2	276	328.2	355.8	321	305.4	303	354.6	295.8	352.8	330.6	322.8	310.2	304.8

## Sheet: Wk2 VT
	WT	WT	WT	WT	WT	WT	WT	WT	WT	WT	WT	WT	DN	DN	DN	DN	DN	DN	DN	DN	DN	DN	DN	DN													Sham	Sham	Sham	Sham	Sham	Sham	Sham	Sham	Sham	Sham	Sham	Sham
0	0.562611	0.446373	0.411699	0.674974	0.461823	0.501394	0.60137	0.714372	0.88538	0.744004	0.653636	0.749963	0.362122	0.420805	0.50412	0.519095	0.440152	0.596194	0.738572	0.705572	0.790514	0.659879	0.76979	0.65125
0.03	0.86949	0.803471	0.946907	0.986501	0.718391	0.651812	0.926924	1.20686	1.25687	1.25103	0.707292	1.14383	0.724244	0.607829	0.687436	0.758677	0.792274	0.917221	0.873804	1.08188	1.16068	0.864128	0.843606	1.06284
0.06	2.1993	1.38376	1.72914	2.02492	1.23153	1.95544	1.87193	1.93205	1.9565	2.03361	1.62433	1.98012	1.16684	1.26241	1.0999	1.79687	1.10038	1.42169	1.62278	1.40069	2.13313	1.31452	1.24432	1.563
0.09	2.55732	2.14259	2.34668	2.44029	2.10386	1.95544	2.21105	2.70596	3.1948	2.65086	1.97554	1.85063	1.81061	1.82349	1.83316	1.87673	1.76061	2.06375	2.69943	2.09059	3.06795	2.51906	2.46227	2.62584

## Sheet: Wk2 VE
	WT	WT	WT	WT	WT	WT	WT	WT	WT	WT	WT	WT	DN	DN	DN	DN	DN	DN	DN	DN	DN	DN	DN	DN
0	59.0741	45.7978	39.5231	79.3769	46.5517	56.8581	74.6902	97.7261	125.37	83.4773	76.0832	65.2468	38.6746	42.4171	57.7722	58.2424	39.0855	67.6083	70.903	100.332	109.565	85.1244	105.307	69.5535
0.03	146.074	134.983	161.353	181.121	116.81	88.7768	162.397	251.992	281.287	234.193	115.43	182.555	121.673	89.3508	110.127	121.995	146.412	175.556	122.682	212.914	205.439	142.581	133.627	202.79
0.06	724.449	394.37	486.579	639.065	267.488	654.68	546.979	645.692	583.43	578.359	265.091	488.297	303.144	346.911	243.517	533.669	268.053	412.859	384.599	437.016	590.024	377.005	259.814	428.575
0.09	896.086	752.049	712.453	805.296	701.847	665.239	693.828	881.6	1000.61	852.516	600.959	510.774	594.242	648.796	588.446	573.152	533.465	731.805	798.491	737.558	1014.26	813.154	763.798	800.356

## Sheet: Wk3 Freq
	WT	WT	WT	WT	WT	WT	WT	WT	WT	WT	WT	WT	DN	DN	DN	DN	DN	DN	DN	DN	DN	DN	DN	DN
0	113.4	111.6	105	90	99.6	100.2	112.8	120	137.4	145.8	125.4	145.2	96.6	117	109.8	106.8	98.4	100.2	109.8	124.8	101.4	136.8	154.8	113.4
0.03	211.8	192	163.2	187.2	175.8	177.6	180.6	192	188.4	191.4	164.4	201.6	171	140.4	180	164.4	196.8	193.2	146.4	169.2	179.4	160.8	191.4	165.6
0.06	332.4	327.6	308.4	321.6	315.6	363	316.2	271.8	300	310.2	273.6	258	312.6	382.8	305.4	312	310.8	370.8	278.4	301.8	272.4	322.2	228.6	252.6
0.09	317.4	335.4	308.4	321.6	328.8	348	354	327.6	334.2	319.2	281.4	298.2	312.6	351.6	321	303.6	310.8	339.6	322.8	331.2	319.2	322.2	309.6	313.8

## Sheet: Wk3 VT
	WT	WT	WT	WT	WT	WT	WT	WT	WT	WT	WT	WT	DN	DN	DN	DN	DN	DN	DN	DN	DN	DN	DN	DN
0	0.54926	0.434348	0.513959	0.618089	0.604917	0.650629	0.649712	0.728476	0.749601	0.833989	0.751716	0.735243	0.496941	0.572344	0.469616	0.486171	0.49703	0.719225	0.704118	0.765651	0.728161	0.741018	0.663461	0.741395
0.03	1.53793	0.820436	0.719543	0.561899	0.907375	0.975943	1.08737	1.10768	1.14833	1.21891	0.87243	1.20362	1.04358	0.744048	0.704424	0.82649	1.04376	1.05118	0.919557	0.816695	1.11335	0.899807	1.09548	1.04697
0.06	2.63645	1.64087	1.74746	1.6857	1.75426	1.78923	1.95816	1.97088	1.81818	1.95375	1.6022	1.85172	1.73929	1.71703	1.08012	1.60436	1.93842	2.15768	2.29101	1.87159	1.93649	1.91077	1.73323	1.65812
0.09	2.30689	1.93044	2.00444	2.13522	2.41967	1.78923	2.18827	2.38002	2.71664	2.4903	2.1509	2.76125	2.08715	2.06044	1.97239	1.84745	2.58456	2.48963	2.22796	2.65426	2.63827	2.42948	2.62299	2.40953

## Sheet: Wk3 VE
	WT	WT	WT	WT	WT	WT	WT	WT	WT	WT	WT	WT	DN	DN	DN	DN	DN	DN	DN	DN	DN	DN	DN	DN
0	62.29	48.47	53.97	55.63	60.25	65.19	73.29	87.42	103	121.6	94.27	106.76	48	66.96	51.56	51.92	48.91	72.07	77.31	95.55	73.84	101.37	102.7	84.07
0.03	325.73	157.52	117.43	105.19	159.52	173.33	196.38	212.68	216.34	233.3	143.43	242.65	178.45	104.46	126.8	135.88	205.41	203.09	134.62	138.18	199.73	144.69	209.68	173.38
0.06	876.36	537.55	538.92	542.12	553.64	649.49	619.17	535.68	545.45	606.05	438.36	477.74	543.7	657.28	329.87	500.56	602.46	800.07	637.82	564.85	527.5	615.65	396.22	418.84
0.09	732.21	647.47	618.17	686.69	795.59	622.65	774.65	779.7	907.9	794.91	605.26	823.4	652.44	724.45	633.14	560.89	803.28	845.48	719.18	879.09	842.13	782.78	812.08	756.11
